# Supplementary material for: Development of Chitosan-Based Surfaces to Prevent Single- and Dual-Species Biofilms of Staphylococcus aureus and Pseudomonas aeruginosa
Source: Molecules. 2021 Jul 20;26(14):4378. doi: 10.3390/molecules26144378 (PMC8306285; doi:10.3390/molecules26144378)
Supplement: Supplementary file 1 [file molecules-26-04378-s001.zip]

Archive with 1 entries (1 files):
- molecules-1263334-supplementary.pdf
